# Supplementary material for: Heterogeneous immune landscapes and macrophage dynamics in primary and lung metastatic adenoid cystic carcinoma of the head and neck
Source: Front Immunol. 2024 Dec 4;15:1483887. doi: 10.3389/fimmu.2024.1483887 (PMC11653016; doi:10.3389/fimmu.2024.1483887)
Supplement: Supplementary file 1 [file Presentation1.zip]

Archive with 22 entries (20 files):
- Data Sheet 1/
- __MACOSX/._Data Sheet 1
- Data Sheet 1/.DS_Store
- __MACOSX/Data Sheet 1/._.DS_Store
- Data Sheet 1/ Supplementary material presentation/
- __MACOSX/Data Sheet 1/._ Supplementary material presentation
- Data Sheet 1/ Supplementary material presentation/.DS_Store
- __MACOSX/Data Sheet 1/ Supplementary material presentation/._.DS_Store
- Data Sheet 1/ Supplementary material presentation/Supplementary Figure Legends.docx
- __MACOSX/Data Sheet 1/ Supplementary material presentation/._Supplementary Figure Legends.docx
- Data Sheet 1/ Supplementary material presentation/Supplementary Figure 1.tif
- __MACOSX/Data Sheet 1/ Supplementary material presentation/._Supplementary Figure 1.tif
- Data Sheet 1/ Supplementary material presentation/Supplementary table 2.List of 28 types of immune cell metagene.xlsx
- __MACOSX/Data Sheet 1/ Supplementary material presentation/._Supplementary table 2.List of 28 types of immune cell metagene.xlsx
- Data Sheet 1/ Supplementary material presentation/Supplementary Figure 2.tif
- __MACOSX/Data Sheet 1/ Supplementary material presentation/._Supplementary Figure 2.tif
- Data Sheet 1/ Supplementary material presentation/Supplementary Figure 3.tif
- __MACOSX/Data Sheet 1/ Supplementary material presentation/._Supplementary Figure 3.tif
- Data Sheet 1/ Supplementary material presentation/Supplementary table 1.Clinical and pathological characteristics of the cohort.xlsx
- __MACOSX/Data Sheet 1/ Supplementary material presentation/._Supplementary table 1.Clinical and pathological characteristics of the cohort.xlsx
- Data Sheet 1/ Supplementary material presentation/Supplementary Figure 4.tif
- __MACOSX/Data Sheet 1/ Supplementary material presentation/._Supplementary Figure 4.tif
