# Supplementary material for: Heterogeneous immune landscapes and macrophage dynamics in primary and lung metastatic adenoid cystic carcinoma of the head and neck
Source: Front Immunol. 2024 Dec 4;15:1483887. doi: 10.3389/fimmu.2024.1483887 (PMC11653016; doi:10.3389/fimmu.2024.1483887)
Supplement: Supplementary file 1 [file Presentation1.zip › Data Sheet 1/ Supplementary material presentation/Supplementary table 1.Clinical and pathological characteristics of the cohort.xlsx]

## Sheet: Sheet1 
	Supplementary table 1. Clinical and pathological characteristics of the cohort
	Characteristics		Primary ACCs	Lung metastases
	Sex
		Male	12	17
		Female	20	30
	Age
		≤50	12	20
		＞50	20	27
	Primary site
		Submandibular and sublingual gland	1	10
		Parotid gland	1	4
		Oral and palatal regions	4	17
		Nasal cavity and paranasal sinuses	21	7
		Larynx and trachea	3	6
		External auditory canal	1	2
		Other	1	1
	Histology grade
		Grade I	9	13
		Grade II	10	16
		Grade III	13	18
	HGT
		Yes	4	0
		No	28	47
	Therapy
		Surgery	28	9
		Surgery + Radiation therapy	2	12
		Surgery + Systemic therapy	0	5
		Surgery+Radiation+Systemic therapy	2	21
